# Supplementary material for: New Fossil Megalopteran and Megalopteran-like Larvae, a First Extinct Larval Morphology of Megaloptera, and Possible Larvae of Myxophagan Beetles
Source: Insects. 2026 Feb 12;17(2):197. doi: 10.3390/insects17020197 (PMC12940974; doi:10.3390/insects17020197)
Supplement: Supplementary file 1 [file insects-17-00197-s001.zip]

Archive with 7 entries (6 files):
- Supplement_Megaloptera_Stahlecker_etal/
- __MACOSX/._Supplement_Megaloptera_Stahlecker_etal
- Supplement_Megaloptera_Stahlecker_etal/.DS_Store
- __MACOSX/Supplement_Megaloptera_Stahlecker_etal/._.DS_Store
- Supplement_Megaloptera_Stahlecker_etal/Suppl_Tab_S1.ods
- __MACOSX/Supplement_Megaloptera_Stahlecker_etal/._Suppl_Tab_S1.ods
- Supplement_Megaloptera_Stahlecker_etal/Suppl File S1.zip
