# Supplementary material for: New Fossil Megalopteran and Megalopteran-like Larvae, a First Extinct Larval Morphology of Megaloptera, and Possible Larvae of Myxophagan Beetles
Source: Insects. 2026 Feb 12;17(2):197. doi: 10.3390/insects17020197 (PMC12940974; doi:10.3390/insects17020197)
Supplement: Supplementary file 1 [file insects-17-00197-s001.zip › Supplement_Megaloptera_Stahlecker_etal/Suppl_Tab_S1.ods]

## Sheet: Tabelle1
# in data set	Group	Source author	Source year	Source figure	Source page or other	Time (1=K; 2=Eoc; 3=Mio; 4=extant)	extant or amber type	Accession # or other	Group	Species group (genus or other)	species	stage
7001	Megaloptera	Kramer	1955	fig. 1	p. 7	4	extant	–	Corydalidae	Corydalus	?	larva last
7002	Megaloptera	Cuyler	1958	fig. 7	p. 584	4	extant	–	Corydalidae	Chauliodes	pectinicornis	larva ?
7004	Megaloptera	Azam & Anderson	1969	fig. 3A	p. 553	4	extant	–	Sialidae	Sialis	rotunda	larva ?
7005	Megaloptera	Azam & Anderson	1969	fig. 3B	p. 553	4	extant	–	Sialidae	Sialis	californica	larva ?
7007	Megaloptera	Evans	1972	fig. 1	p. 55	4	extant	–	Sialidae	Sialis	rotunda	larva last
7008	Megaloptera	Evans	1972	fig. 2	p. 56	4	extant	–	Sialidae	Sialis	arvalis	larva last
7009	Megaloptera	Evans	1972	fig. 3	p. 56	4	extant	–	Sialidae	Sialis	californica	larva last
7010	Megaloptera	Evans	1972	fig. 4	p. 56	4	extant	–	Sialidae	Sialis	hamata	larva last
7011	Megaloptera	Evans	1972	fig. 9	p. 57	4	extant	–	Sialidae	Sialis	nevadensis	larva last
7012	Megaloptera	Evans	1972	fig. 17	p. 59	4	extant	–	Sialidae	Sialis	rotunda	larva 1
7013	Megaloptera	Evans	1972	fig. 58	p. 164	4	extant	–	Corydalidae	Dysmicohermes	disjunctus	larva ?
7014	Megaloptera	Evans	1972	fig. 61	p. 165	4	extant	–	Corydalidae	Dysmicohermes	ingens	larva ?
7015	Megaloptera	Evans	1972	fig. 73	p. 167	4	extant	–	Corydalidae	Orohermes	crepusculus	larva ?
7016	Megaloptera	Evans	1972	fig. 84	p. 169	4	extant	–	Corydalidae	Neohermes	californicus	CHECK
7017	Megaloptera	Lehmkuhl	1975	fig. A	p. 153	4	extant	–	Sialidae	Sialis	?	larva ?
7020	Megaloptera	Geijskes	1984	fig. 5 left	p. 84	4	extant	–	Corydalidae	Corydalus	?	larva ?
7021	Megaloptera	Geijskes	1984	fig. 5 right	p. 84	4	extant	–	Corydalidae	Corydalus	?	larva ?
7022	Megaloptera	Gepp	1984	fig. 3a	pl. 2 p. 193	4	extant	–	Sialidae	Sialis	lutaria	larva last
7023	Megaloptera	Contreras-Ramos & Harris	1998	fig. 13	p. 498	4	extant	–	Corydalidae	Platyneuromus	?	larva ?
7024	Megaloptera	Contreras-Ramos & Harris	1998	fig. 14	p. 498	4	extant	–	Corydalidae	Corydalus	?	larva ?
7025	Megaloptera	Contreras-Ramos & Harris	1998	fig. 15	p. 498	4	extant	–	Corydalidae	Chloronia	?	larva ?
7026	Megaloptera	Contreras-Ramos & Harris	1998	fig. 16	p. 498	4	extant	–	Corydalidae	Platyneuromus	?	pupa
7027	Megaloptera	Aspöck & Aspöck	2007	fig. 29	p. 464	4	extant	–	Sialidae	Sialis	lutaria	larva ?
7028	Megaloptera	Beutel & Friedrich	2008	figs. 1A, 7C	pp. 918, 924	4	extant	–	Corydalidae	Neohermes	?	larva ?
7029	Megaloptera	Beutel & Friedrich	2008	fig. 10A	p. 927	4	extant	–	Sialidae	Sialis	?	larva ?
7031	Megaloptera	Jung & Bae	2012	fig. 7A, B	p. 9	4	extant	–	Sialidae	Sialis	koreana	larva ?
7032	Megaloptera	Price et al.	2012	fig.7	p. 32	4	extant	–	Sialidae	Leptosialis	necopinata	larva ?
7033	Megaloptera	Cao & Liu	2013	fig. 2a	p. 148	4	extant	–	Corydalidae	Acanthacorydalis	orientalis	larva last
7034	Megaloptera	Bowles & Contreras-Ramos	2016	fig. 8	p. 489	4	extant	–	Sialidae	Indosialis	bannaensis	larva ?
7035	Megaloptera	Cao et al.	2016	fig. 2a	p. 290	4	extant	–	Corydalidae	Neoneuromus	sikkimmensis	larva last
7036	Megaloptera	Jung et al.	2016	fig. 4A	p. 129	4	extant	–	Corydalidae	Neochauliodes	formosanus	larva ?
7037	Megaloptera	Jung et al.	2016	fig. 5A	p. 130	4	extant	–	Corydalidae	Parachauliodes	asahinai	larva ?
7038	Megaloptera	Jung et al.	2016	fig. 6A	p. 132	4	extant	–	Corydalidae	Protohermes	xanthodes	larva ?
7039	Megaloptera	Jung et al.	2016	fig. 7A	p. 134	4	extant	–	Sialidae	Sialis	annae	larva ?
7040	Megaloptera	Cao et al.	2018	fig. 2a	p. 584	4	extant	–	Corydalidae	Neoneuromus	ignobilis	larva last
7041	Megaloptera	Piraonapicha_et al.	2021	figs. 8, 9A	pp. 104, 105	4	extant	–	Corydalidae	Nevromus	aspoeck	larva ?
7042	Megaloptera	Baranov et al.	2022	fig. 10A	p. 101	4	extant	ZSM unnumbered	Corydalidae	Corydalus	?	larva ?
7043	Megaloptera	Baranov et al.	2022	fig. 10C	p. 101	4	extant	–	Corydalidae	Taeniochauliodes	attenuates	larva ?
7044	Megaloptera	Baranov et al.	2022	fig. 10E	p. 101	4	extant	–	Corydalidae	Madachauliodes	?	larva ?
7045	Megaloptera	Baranov et al.	2022	fig. 10G	p. 101	4	extant	–	Corydalidae	Chloroniella	peringueyi	larva ?
7046	Megaloptera	Baranov et al.	2022	fig. 10H	p. 101	4	extant	–	Sialidae	Sialis	?	larva ?
7047	Megaloptera	Dan MacNeal	2020		bugguide	4	extant	1797647	Corydalidae	Chauliodes	rastricornis	larva
7048	Megaloptera	David E. Reed	2018		bugguide	4	extant	1596945	Corydalidae	Nigronia	serricornis	larva
7049	Megaloptera	Joshua Doby	2017		bugguide	4	extant	1355504	Corydalidae			larva
7050	Megaloptera	Curtis Lehman	2016		bugguide	4	extant	1207499	Corydalidae	Corydalus?	cornutus?	larva
7051	Megaloptera	metrioptera	2015		bugguide	4	extant	1133802	Corydalidae	Nigronia	serricornis	larva
7052	Megaloptera	Don Loarie	2015		bugguide	4	extant	1040438	Corydalidae	Neohermes	filicornis	larva
7053	Megaloptera	metrioptera	2012		bugguide	4	extant	657702	Corydalidae			larva
7054	Megaloptera	Salvador Vitanza	2023		bugguide	4	extant	2229220	Corydalidae	Corydalus?	texanus??	larva
7055	Megaloptera	Dave Webb	2021		bugguide	4	extant	1961280	Corydalidae	Nigronia	serricornis	larva
7056	Megaloptera	David E. Reed	2017		bugguide	4	extant	1464563	Sialidae	Sialis	sp.	larva
7057	Megaloptera	sh11	2016		bugguide	4	extant	1201802	Sialidae	Sialis	sp.	larva
7058	Megaloptera	Glenn A. Salsbury	2015		bugguide	4	extant	1046502	Sialidae	Sialis	sp.	larva
7059	Megaloptera	tom murray	2009		bugguide	4	extant	256007	Sialidae	Sialis	joppa?	larva
7060	Megaloptera	tom murray	2009		bugguide	4	extant	264455	Sialidae	Sialis	aequalis?	larva
7061	Megaloptera	Jemicy School	2018		bugguide	4	extant	1553675	Corydalidae	Nigronia	serricornis	larva
7062	Megaloptera	tres4of7	2021		bugguide	4	extant	2014387	Corydalidae	Corydalus?	cornutus?	larva
7063	Megaloptera	Cliff Ivy	2018		bugguide	4	extant	1621609	Corydalidae	Corydalus	cornutus	larva
7064	Megaloptera	Jonathan Burishkin	2019		bugguide	4	extant	1666174	Corydalidae	Corydalus	cornutus	larva
7065	Megaloptera	Molly Jacobson	2016		bugguide	4	extant	1205509	Corydalidae	Corydalus	cornutus	larva
7066	Megaloptera	Even Dankowicz	2016		bugguide	4	extant	1183642	Corydalidae	Corydalus	cornoutus	larva
7067	Megaloptera	Hazel Galloway	2014		bugguide	4	extant	929786	Corydalidae	Corydalus	cornoutus	larva
7068	Megaloptera	Robert G.Henricks	2011		bugguide	4	extant	554647	Corydalidae	Corydalus	cornoutus	larva
7069	Megaloptera	public domain	2009		bugguide	4	extant	359597	Corydalidae	Corydalus	cornoutus	larva
7070	Megaloptera	Tony Palmer	2023		bugguide	4	extant	2214929	Corydalidae	Corydalus	texanus??	larva
7071	Megaloptera	Anthony Rodgers	2012		bugguide	4	extant	628804	Corydalidae	Chauliodes	pectinicornis	larva
7072	Megaloptera	Stephen Luk	2009		bugguide	4	extant	358471	Corydalidae	Chauliodes	rastricornis	larva
7073	Megaloptera	Stephen Luk	2009		bugguide	4	extant	358472	Corydalidae	Chauliodes	rastricornis	larva
7074	Megaloptera	Tom murray	2006		bugguide	4	extant	74654	Corydalidae	Chauliodes	rastricornis	larva
7075	Megaloptera	Tom murray	2006		bugguide	4	extant	74652	Corydalidae	Chauliodes	rastricornis	larva
7076	Megaloptera	Tom murray	2009		bugguide	4	extant	263177	Corydalidae	Nigronia	sp.	larva
7077	Megaloptera	Robert G.Henricks	2014		bugguide	4	extant	888083	Corydalidae?	Nigronia	fasciata	larva
7078	Megaloptera	Robert G.Henricks	2012		bugguide	4	extant	643970	Corydalidae?	Nigronia	fasciata	larva
7079	Megaloptera	Robert G.Henricks	2012		bugguide	4	extant	643969	Corydalidae?	Nigronia	fasciata	larva
7080	Megaloptera	David E. Reed	2021		bugguide	4	extant	2051009	Corydalidae?	Nigronia	serricornis	larva
7081	Megaloptera	Stephen Luk	2009		bugguide	4	extant	358930	Corydalidae?	Nigronia	serricornis	larva
7082	Megaloptera	Stephen Luk	2009		bugguide	4	extant	250914	Corydalidae?	Nigronia	serricornis	larva
7083	Megaloptera	Salvador Vitanza	2023		bugguide	4	extant	2232303	Corydalidae?	Neohermes	filicornis	larva
7084	Megaloptera	Evergo	2014		bugguide	4	extant	933839	Corydalidae	Corydalus	cornutus	Pupa
7085	Megaloptera	Stahlecker et al.	this paper			4	extant	ZSM unnumbered	Corydalidae?			larva
7086	Megaloptera	Stahlecker et al.	this paper			4	extant	ZSM unnumbered	Corydalidae?			larva
7087	Megaloptera	Stahlecker et al.	this paper			4	extant	ZSM unnumbered	Corydalidae?			larva
7088	Megaloptera	Stahlecker et al.	this paper			4	extant	ZSM unnumbered	Corydalidae?			larva
7089	Megaloptera	Stahlecker et al.	this paper			4	extant	ZSM unnumbered	Corydalidae?			larva
7090	Megaloptera	Stahlecker et al.	this paper			4	extant	ZSM unnumbered	Corydalidae?			larva
7091	Megaloptera	Stahlecker et al.	this paper			4	extant	ZSM unnumbered	Corydalidae?			larva
7092	Megaloptera	Stahlecker et al.	this paper			4	extant	ZSM unnumbered	Corydalidae?			larva
7093	Megaloptera	Stahlecker et al.	this paper			4	extant	ZSM unnumbered	Corydalidae?			larva
7094	Megaloptera	Stahlecker et al.	this paper			4	extant	ZSM unnumbered	Corydalidae?			larva
7095	Megaloptera	Stahlecker et al.	this paper			4	extant	ZSM unnumbered	Corydalidae?			larva
7096	Megaloptera	Stahlecker et al.	this paper			4	extant	ZSM unnumbered	Corydalidae?			larva
7097	Megaloptera	Stahlecker et al.	this paper			4	extant	ZSM unnumbered	Corydalidae?			larva
7098	Megaloptera	Stahlecker et al.	this paper			4	extant	ZSM unnumbered	Corydalidae?			larva
7099	Megaloptera	Stahlecker et al.	this paper			4	extant	ZSM unnumbered	Corydalidae?			larva
7100	Megaloptera	Stahlecker et al.	this paper			4	extant	ZSM unnumbered	Corydalidae?			larva
7101	Megaloptera	Stahlecker et al.	this paper			4	extant	ZSM unnumbered	Corydalidae?			larva
7102	Megaloptera	Stahlecker et al.	this paper			4	extant	ZSM unnumbered	Corydalidae?			larva
7103	Megaloptera	Stahlecker et al.	this paper			4	extant	ZSM unnumbered	Corydalidae?			larva
7104	Megaloptera	Stahlecker et al.	this paper			4	extant	ZSM unnumbered	Corydalidae?			larva
7105	Megaloptera	Stahlecker et al.	this paper			4	extant	ZSM unnumbered	Corydalidae?			larva
7106	Megaloptera	Stahlecker et al.	this paper			4	extant	ZSM unnumbered	Corydalidae?			larva
7107	Megaloptera	Stahlecker et al.	this paper			4	extant	ZSM unnumbered	Corydalidae?			larva
7109	Megaloptera	Stahlecker et al.	this paper			4	extant	ZSM unnumbered	Corydalidae?			larva
7110	Megaloptera	Stahlecker et al.	this paper			4	extant	ZSM unnumbered	Corydalidae?			larva
7111	Megaloptera	Stahlecker et al.	this paper			4	extant	ZSM unnumbered	Corydalidae?			larva
7112	Megaloptera	Stahlecker et al.	this paper			4	extant	ZSM unnumbered	Corydalidae?			larva
7113	Megaloptera	Stahlecker et al.	this paper			4	extant	ZSM unnumbered	Corydalidae?			larva
7114	Megaloptera	Stahlecker et al.	this paper			4	extant	ZSM unnumbered	Corydalidae?			larva
7115	Megaloptera	Stahlecker et al.	this paper			4	extant	ZSM unnumbered	Corydalidae?			larva
7116	Megaloptera	Stahlecker et al.	this paper			4	extant	ZSM unnumbered	Corydalidae?			larva
7117	Megaloptera	Stahlecker et al.	this paper			4	extant	ZSM unnumbered	Corydalidae?			larva
7118	Megaloptera	Stahlecker et al.	this paper			4	extant	ZSM unnumbered	Corydalidae?			larva
7119	Megaloptera	Stahlecker et al.	this paper			4	extant	ZSM unnumbered	Corydalidae?			larva
7120	Megaloptera	Stahlecker et al.	this paper			4	extant	ZSM unnumbered	Corydalidae?			larva
7121	Megaloptera	Stahlecker et al.	this paper			4	extant	ZSM unnumbered	Corydalidae?			larva
7122	Megaloptera	Stahlecker et al.	this paper			4	extant	ZSM unnumbered	Corydalidae?			larva
7123	Megaloptera	Stahlecker et al.	this paper			4	extant	ZSM unnumbered	Corydalidae?			larva
7124	Megaloptera	Stahlecker et al.	this paper			4	extant	ZSM unnumbered	Corydalidae?			larva
7125	Megaloptera	Stahlecker et al.	this paper			4	extant	ZSM unnumbered	Corydalidae?			larva
7126	Megaloptera	Stahlecker et al.	this paper			4	extant	ZSM unnumbered	Corydalidae?			larva
7127	Megaloptera	Stahlecker et al.	this paper			4	extant	ZSM unnumbered	Corydalidae?			larva
7128	Megaloptera	Stahlecker et al.	this paper			4	extant	ZSM unnumbered	Corydalidae?			larva
7129	Megaloptera	Stahlecker et al.	this paper			4	extant	ZSM unnumbered	Corydalidae?			larva
7130	Megaloptera	Stahlecker et al.	this paper			4	extant	ZSM unnumbered	Corydalidae?			larva
7131	Megaloptera	Stahlecker et al.	this paper			4	extant	ZSM unnumbered	Corydalidae?			larva
7132	Megaloptera	Stahlecker et al.	this paper			4	extant	ZSM unnumbered	Corydalidae?			larva
7133	Megaloptera	Stahlecker et al.	this paper			4	extant	ZSM unnumbered	Corydalidae?			larva
7134	Megaloptera	Stahlecker et al.	this paper			4	extant	ZSM unnumbered	Corydalidae?			larva
7135	Megaloptera	Stahlecker et al.	this paper			4	extant	ZSM unnumbered	Corydalidae?			larva
7136	Megaloptera	Stahlecker et al.	this paper			4	extant	ZSM unnumbered	Corydalidae?			larva
7137	Megaloptera	Stahlecker et al.	this paper			4	extant	ZSM unnumbered	Corydalidae?			larva
7138	Megaloptera	Stahlecker et al.	this paper			4	extant	ZSM unnumbered	Corydalidae?			larva
7139	Megaloptera	Stahlecker et al.	this paper			4	extant	ZSM unnumbered	Corydalidae?			larva
7140	Megaloptera	Stahlecker et al.	this paper			4	extant	ZSM unnumbered	Corydalidae?			larva
7141	Megaloptera	Stahlecker et al.	this paper			4	extant	ZSM unnumbered	Corydalidae?			larva
7142	Megaloptera	Stahlecker et al.	this paper			4	extant	ZSM unnumbered	Corydalidae?			larva
7143	Megaloptera	Stahlecker et al.	this paper			4	extant	ZSM unnumbered	Corydalidae?			larva
7144	Megaloptera	Stahlecker et al.	this paper			4	extant	ZSM unnumbered	Corydalidae?			larva
7145	Megaloptera	Stahlecker et al.	this paper			4	extant	ZSM unnumbered	Corydalidae?			larva
7146	Megaloptera	Stahlecker et al.	this paper			4	extant	ZSM unnumbered	Corydalidae?			larva
7147	Megaloptera	Stahlecker et al.	this paper			4	extant	ZSM unnumbered	Corydalidae?			larva
7148	Megaloptera	Stahlecker et al.	this paper			4	extant	ZSM unnumbered	Corydalidae?			larva
7149	Megaloptera	Stahlecker et al.	this paper			4	extant	ZSM unnumbered	Corydalidae?			larva
7150	Megaloptera	Stahlecker et al.	this paper			4	extant	ZSM unnumbered	Corydalidae?			larva
7151	Megaloptera	Flint	1973	abb.6	p.34	4	extant		Sialidae	Sialis	chilensis	larva
7152	Megaloptera	Flint	1973	abb.7	p.34	4	extant		Corydalidae	Archichauliodes	sp	larva
7153	Megaloptera	Pereira	2019	fig.7a,8a,8d	p.17,18	4	extant		Sialidae	Ilyobius	sp	larva
7154	Megaloptera	Pereira	2019	fig.15a,b,16e	p.37,38	4	extant		Sialidae	Ilyobius	dactylus	larva
7155	Megaloptera	Pereira	2019	fig.24a,b,25e	p.53,54	4	extant		Sialidae	Ilyobius	eligmus	larva
7156	Megaloptera	Pereira	2019	fig.35ab,b,36e	p.72,73	4	extant		Sialidae	Ilyobius	ithyus	larva
7157	Megaloptera	Pereira	2019	fig.44a,b, 45e	p.89,90	4	extant		Sialidae	Ilyobius	colobosus	larva
7158	Megaloptera	Pereira	2019	fig.53a,b,54e	p.104,105	4	extant		Sialidae	Ilyobius	kyathus	larva
7159	Megaloptera	Pereira	2019	fig.64a,b,65e	p.122,123	4	extant		Sialidae	Ilyobius	rachius	larva
7160	Megaloptera	Pereira	2019	fig.74a,b,75e	p.139,140	4	extant		Sialidae	Ilyobius	flammatus	larva
7161	Megaloptera	Pereira	2019	fig.79f	p.145	4	extant		Sialidae	Ilyobius	flammatus	larva 1
7162	Megaloptera	Pereira	2019	fig.85a,b,86e	p.158,159	4	extant		Sialidae	Ilyobius	hauseri	larva
7163	Megaloptera	Pereira	2019	fig.90a,b,91e	p.169,170	4	extant		Sialidae	Ilyobius	sp	larva
7164	Megaloptera	Pereira	2019	fig.95a,b,96e	p.178,179	4	extant		Sialidae	Ilyobius	sp	larva
7165	Megaloptera	Piraonapicha_et al.	2020	fig.8,9d	p.245	4	extant		Sialidae	Indosialis	bannaensis	larva
7166	Megaloptera	Mendes	2022	fig.7a,c	p.37,38	4	extant		Sialidae	Ilyobius	sp	larva
7167	Megaloptera	Mendes	2022	fig.12a,b,13g	p.50,51	4	extant		Sialidae	Ilyobius	sp	larva
7168	Megaloptera	Mendes	2022	fig.32a,33c, 34b	p.87-89	4	extant		Sialidae	Ilyobius	nubilus	larva
7169	Megaloptera	Mendes et al	2022	fig.8a,c,9b	p.356,357	4	extant		Sialidae	Ilyobius	erebus	larva
7170	Megaloptera	Martins et al	2024	fig.1b	p.5	4	extant		Corydalidae	Chloronia	sp	larva
7171	Megaloptera	Martins et al	2024	fig.1c	p.5	4	extant		Corydalidae	Corydalus	sp	larva
7172	Megaloptera	Martins et al	2024	fig.1d	p.5	4	extant		Sialidae	Ilyobius	sp	larva
7173	Megaloptera	Azevedo	2003	Fig. 10A, 11A, 23A	p. 62, 63, 75	4	extant		Corydalidae	Corydalus	batesii	larva
7174	Megaloptera	Azevedo	2003	Fig. 10B. 11B, 25	p. 62, 63, 76	4	extant		Corydalidae	Corydalus	nubilus	larva
7175	Megaloptera	Azevedo	2003	Fig. 10C. 11C, 24	p. 62, 63, 74	4	extant		Corydalidae	Corydalus	ignotus	larva
7176	Megaloptera	Azevedo	2003	Fig. 10E, 11E, 27	p. 62, 63, 79	4	extant		Corydalidae	Corydalus	sp.	larva
7177	Megaloptera	Azevedo	2003	Fig. 10F, 11F, 28	p. 62, 63, 80	4	extant		Corydalidae	Chloronia	hieroglyphica	larva
7178	Megaloptera	Azevedo	2003	Fig. 29A	p. 81	4	extant		Sialidae	Protosialis	flammata	larva
7179	Megaloptera	New & Theischinger	1993	Fig. 69	p. 62	4	extant		Sialidae	Sialis	cornuta	larva 1
7180	Megaloptera	New & Theischinger	1993	Fig. 78	p. 70	4	extant		Sialidae	Sialis	lutaria	larva
7181	Megaloptera	New & Theischinger	1993	Fig. 82A	p. 72	4	extant		Sialidae	Sialis	sp.	larva 1
7182	Megaloptera	New & Theischinger	1993	Fig. 82B	p. 72	4	extant		Sialidae	Sialis	sp.	larva
7183	Megaloptera	Barnard	1931	Fig. 3	p. 173	4	extant		Corydalidae	Chloroniella	peringueyi	larva
7184	Megaloptera	Rasmussen & Pescador	2002	Fig. 1A	6	4	extant		Corydalidae	Corydalus	cornotus	larva
7185	Megaloptera	Rasmussen & Pescador	2002	Fig. 1B	6	4	extant		Sialidae	?	?	larva
7186	Megaloptera	Archangelsky et al.	2017	Fig. 1, 3, 9	179; 180	4	extant		Sialidae	Ilyobius	chilensis	larva
7187	Megaloptera	Ardila-Camacho & Contreras-Ramos	2018a	Fig. 4A, C, G	313	4	extant		Corydalidae	Corydalus	armatus	larva
7188	Megaloptera	Ardila-Camacho & Contreras-Ramos	2018a	Fig. 10A, C, G	329	4	extant		Corydalidae	Corydalus	liui	larva
7189	Megaloptera	Ardila-Camacho	2014	Fig. 1	108	4	extant		Corydalidae	Corydalus	peruvianus	larva
7190	Megaloptera	Ardila-Camacho & Contreras-Ramos	2018b	Fig. 8.1A	218	4	extant		Corydalidae	Neohermes	filicornis	larva
7191	Megaloptera	Ardila-Camacho & Contreras-Ramos	2018b	Fig. 8.2A	219	4	extant		Corydalidae	Chloronia	sp.	larva
7192	Megaloptera	Ardila-Camacho & Contreras-Ramos	2018b	Fig. 8.4A	220	4	extant		Corydalidae	Corydalus	sp.	larva
7193	Megaloptera	Ardila-Camacho & Contreras-Ramos	2018b	Fig. 8.5A	221	4	extant		Corydalidae	Corydalus	armatus	larva
7194	Megaloptera	Ardila-Camacho & Contreras-Ramos	2018b	Fig. 8.5B	221	4	extant		Corydalidae	Corydalus	sp.	larva
7195	Megaloptera	Azevedo	2009	Fig. 5A, 6A	26; 27	4	extant		Corydalidae	Corydalus	contrerasi	larva
7196	Megaloptera	Azevedo	2009	Fig. 7A, 8A	32; 33	4	extant		Corydalidae	Corydalus	affinis	larva
7197	Megaloptera	Azevedo	2009	Fig. 9A, 10A	37; 38	4	extant		Corydalidae	Corydalus	flavicornis	larva
7198	Megaloptera	Azevedo & Hamada	2008	Fig. 2A	6	4	extant		Corydalidae	Chauliodinae		larva
7199	Megaloptera	Azevedo & Hamada	2008	Fig. 3	7	4	extant		Sialidae	Protosialis	sp.	larva
7200	Megaloptera	Bowles & Courtney	2020	Fig. 9	561	4	extant		Corydalidae	Corydalus	cornotus	larva
7201	Megaloptera	Bowles & Sites	2015	Fig. 6	421	4	extant		Corydalidae	Neohermes	concolor	larva
7202	Megaloptera	Cover et al.	2015	Fig. 1A	476	4	extant		Corydalidae	Neohermes	filicornis	larva
7203	Megaloptera	Cover et al.	2015	Fig. 1B	476	4	extant		Corydalidae	Orohermes	crepusculus	larva
7205	Megaloptera	Hall	2013	Fig. 3	2	4	extant		Corydalidae	Corydalus	cornotus	larva
7206	Megaloptera	Hayashi	1988	Fig. 1	419	4	extant		Corydalidae	Protohermes	grandis	larva
7207	Megaloptera	Kovacs	2006	Fig. 2A	228	4	extant		Sialidae	Sialis	fuliginosa	larva
7208	Megaloptera	Kovacs	2006	Fig. 2B	228	4	extant		Sialidae	Sialis	nigripes	larva
7211	Megaloptera	Liu et al.	2011	Fig. 12	5	4	extant		Corydalidae	Platychauliodes	sp.	larva
7212	Megaloptera	Liu et al.	2013	Fig. 3A	547	4	extant		Corydalidae	Taeniochauliodes	sp.	larva
7213	Megaloptera	Liu et al.	2014	Fig. 10	325	4	extant		Corydalidae	Madachauliodes	sp.	larva
7214	Megaloptera	Liu et al.	2015a	Fig. 23	43	4	extant		Sialidae	Sialis	sibirica	larva
7215	Megaloptera	Mahama et al.	2018	Fig. 4A	672	4	extant		Corydalidae	Neochauliodes	sp.	larva
7216	Megaloptera	Martins & Contreras-Ramos	2020	Fig. 1A, 2A	137; 138	4	extant		Corydalidae	Chloroniella	peringueyi	larva
7217	Megaloptera	Monserrat	2014	Fig. 5	5	4	extant		Sialidae	Sialis	fuliginosa	larva
7219	Megaloptera	Rivera-Gasparin et al	2019	Fig. 1A	2	4	extant		Corydalidae	Corydalus	liui	larva
7220	Megaloptera	Rivera-Gasparin et al	2019	Fig. 1B	2	4	extant		Corydalidae	Chloronia	sp.	larva
7221	Megaloptera	Rivera-Gasparin et al	2019	Fig. 1C	2	4	extant		Sialidae	Ilyobius	sp.	larva
7222	Megaloptera	Glime	2017	Fig. 20	11_8_6	4	extant		Corydalidae	Nigronia	serricornis	larva
7223	Megaloptera	Glime	2017	Fig. 23	11_8_6	4	extant		Corydalidae	Chauliodes	rastricornis	larva
7224	Megaloptera	Cao et al.	2016	Fig. 5B	294	4	extant		Corydalidae	Neoneuromus	sikkimmensis	Pupa (female?)
7225	Megaloptera	Cao et al.	2018	Fig. 4A, B	586	4	extant		Corydalidae	Neoneuromus	ignobilis	Pupa (female)
7226	Megaloptera	Cao & Liu	2013	Fig. 3C	150	4	extant		Corydalidae	Acanthacorydalis	orientalis	Pupa (male)
7227	Megaloptera	Cao & Liu	2013	Fig. 3D	150	4	extant		Corydalidae	Acanthacorydalis	orientalis	Pupa (female)
7228	Megaloptera	Ardila-Camacho & Contreras-Ramos	2018a	Fig. 11H	330	4	extant		Corydalidae	Corydalus	liui	Pupa (male)
7229	Megaloptera	Piraonapicha et al.	2020	Fig. 6C, 7A, C	243; 244	4	extant		Sialidae	Indosialis	bannaensis	Pupa
7230	Megaloptera	Pereira	2019	Fig. 14A, C	34	4	extant		Sialidae	Ilyobius	dactylus	Pupa
7231	Megaloptera	Pereira	2019	Fig. 23C	50	4	extant		Sialidae	Ilyobius	eligmus	Pupa
7232	Megaloptera	Pereira	2019	Fig. 34B	69	4	extant		Sialidae	Ilyobius	ithyus	Pupa
7233	Megaloptera	Pereira	2019	Fig. 43A, C	86	4	extant		Sialidae	Ilyobius	kolobosus	Pupa
7234	Megaloptera	Pereira	2019	Fig. 52B	101	4	extant		Sialidae	Ilyobius	kyathus	Pupa
7235	Megaloptera	Pereira	2019	Fig. 63C	119	4	extant		Sialidae	Ilyobius	rachius	Pupa
7236	Megaloptera	Pereira	2019	Fig. 73B	136	4	extant		Sialidae	Ilyobius	flammatus	Pupa
7237	Megaloptera	Pereira	2019	Fig. 84 D	155	4	extant		Sialidae	Ilyobius	hauseri	Pupa
7238	Megaloptera	Azam	1969	Fig. 13	33	4	extant		Sialidae	Sialis	californica	Pupa
7239	Megaloptera	Public domain	2009	b	bugguide	4	extant	#359597	Corydalidae	Corydalus	cornotus	Pupa
7300	Megaloptera	Hayashi	2012	Fig. 4A	382	4	extant		Corydalidae	Neuromus	testaceus	adult
7301	Megaloptera	Anderson	2009	Fig. 4	622	4	extant		Corydalidae	Corydalus	sp.	adult (female)
7302	Megaloptera	Ardila-Camacho	2014	Fig. 2a	109	4	extant		Corydalidae	Corydalus	affinis	adult (male)
7303	Megaloptera	Ardila-Camacho	2014	Fig. 2b	109	4	extant		Corydalidae	Corydalus	armatus	adult (male)
7304	Megaloptera	Ardila-Camacho	2014	Fig. 2c	109	4	extant		Corydalidae	Corydalus	batesii	adult (male)
7305	Megaloptera	Ardila-Camacho	2014	Fig. 2d	109	4	extant		Corydalidae	Corydalus	clauseni	adult (male)
7306	Megaloptera	Ardila-Camacho	2014	Fig. 2e	109	4	extant		Corydalidae	Corydalus	flavicornis	adult (male)
7307	Megaloptera	Ardila-Camacho	2014	Fig. 2f	109	4	extant		Corydalidae	Corydalus	peruvianus	adult (male)
7308	Megaloptera	Ardila-Camacho	2014	Fig. 3	111	4	extant		Corydalidae	Corydalus	clavijoi	adult (male)
7309	Megaloptera	Ardila-Camacho	2014	Fig. 4a, e	113	4	extant		Corydalidae	Corydalus	muzoensis	adult (male)
7310	Megaloptera	Azevedo	2003	Fig. 30A	93	4	extant		Corydalidae	Corydalus	batesii	adult (male)
7311	Megaloptera	Azevedo	2003	Fig. 30B	93	4	extant		Corydalidae	Corydalus	batesii	adult (female)
7312	Megaloptera	Azevedo	2009	Fig. 3A, B	24	4	extant		Corydalidae	Corydalus	contrerasi	adult (male)
7313	Megaloptera	Azevedo	2009	Fig. 21C, D	64	4	extant		Corydalidae	Corydalus	affinis	adult (male)
7314	Megaloptera	Bowles & Courtney	2020	Fig. 7, 8	561	4	extant		Corydalidae	Corydalus	cornutus	adult (female)
7315	Megaloptera	Bowles & Courtney	2020	Fig. 10	561	4	extant		Corydalidae	Corydalus	cornutus	adult (male)
7316	Megaloptera	Bowles & Courtney	2020	Fig. 11	561	4	extant		Corydalidae	Chauliodes	pectinicornis	adult (male)
7317	Megaloptera	Bowles & Sites	2015	Fig. 52	427	4	extant		Corydalidae	Corydalus	cornutus	adult (female)
7318	Megaloptera	Bowles & Sites	2015	Fig. 53	427	4	extant		Corydalidae	Corydalus	cornutus	adult (male)
7319	Megaloptera	Bowles & Sites	2015	Fig. 57	427	4	extant		Corydalidae	Chauliodes	pectinicornis	adult
7320	Megaloptera	Bowles & Sites	2015	Fig. 58	427	4	extant		Corydalidae	Chauliodes	rastricornis	adult
7321	Megaloptera	Contreras-Ramos et al.	2005	Fig. 1	271	4	extant		Sialidae	Protosialis	hauseri	adult (male)
7322	Megaloptera	Contreras-Ramos	2004	Fig. 2	138	4	extant		Corydalidae	Platyneuromus	soror	adult
7323	Megaloptera	Contreras-Ramos	2004	Fig. 3	138	4	extant		Corydalidae	Neohermes	filicornis	adult
7324	Megaloptera	Contreras-Ramos	2004	Fig. 4	138	4	extant		Corydalidae	Corydalus	mayri	adult
7325	Megaloptera	Contreras-Ramos	2004	Fig. 5	138	4	extant		Corydalidae	Nigronia	sp.	adult
7326	Megaloptera	Ferreira	2016	Fig. 1	120	4	extant		Corydalidae	Corydalus	cornutus	adult (male)
7327	Megaloptera	Geijskes	1984	Fig. 1	81	4	extant		Corydalidae	Corydalus	nubilus	adult (male)
7328	Megaloptera	Geijskes	1984	Fig. 2	81	4	extant		Corydalidae	Corydalus	sp.	adult (female)
7329	Megaloptera	Geijskes	1984	Fig. 3	82	4	extant		Corydalidae	Corydalus	batesii	adult (female)
7330	Megaloptera	Geijskes	1984	Fig. 4	83	4	extant		Corydalidae	Chloronia	hieroglyphica	adult (female)
7331	Megaloptera	Hall	2013	Fig. 5	2	4	extant		Corydalidae	Corydalus	cornutus	adult (female)
7332	Megaloptera	Hall	2013	Fig. 6	3	4	extant		Corydalidae	Corydalus	cornutus	adult (male)
7333	Megaloptera	Hanson et al.	2010	Fig. 77	37	4	extant		Corydalidae	?	?	adult (male)
7334	Megaloptera	Glorioso & Flint	1984	Fig. 2, 20	603; 61	4	extant		Corydalidae	Platyneuromus	honduranus	adult (male)
7335	Megaloptera	Glorioso & Flint	1984	Fig. 6	606	4	extant		Corydalidae	Platyneuromus	soror	adult (male)
7336	Megaloptera	Glorioso & Flint	1984	Fig. 23	610	4	extant		Corydalidae	Platyneuromus	reflexus	adult (male)
7337	Megaloptera	Jung & Bae	2012	Fig. 5A	7	4	extant		Sialidae	Sialis	koreana	adult (female)
7338	Megaloptera	Liu et al.	2011	Fig. 7	4	4	extant		Corydalidae	Platychauliodes	capensis	adult (male)
7339	Megaloptera	Liu et al.	2011	Fig. 8	4	4	extant		Corydalidae	Platychauliodes	capensis	adult (female)
7340	Megaloptera	Liu et al.	2013	Fig. 2a	547	4	extant		Corydalidae	Taeniochauliodes	esbenpeterseni	adult (male)
7341	Megaloptera	Liu et al.	2013	Fig. 2b	547	4	extant		Corydalidae	Taeniochauliodes	esbenpeterseni	adult (female)
7342	Megaloptera	Liu et al.	2014	Fig. 4	323	4	extant		Sialidae	Haplosialis	afra	adult
7343	Megaloptera	Liu et al.	2014	Fig. 5	323	4	extant		Sialidae	Haplosialis	afra	adult (male)
7344	Megaloptera	Liu et al.	2014	Fig. 6	323	4	extant		Sialidae	Haplosialis	afra	adult (male)
7345	Megaloptera	Liu et al.	2014	Fig. 7	323	4	extant		Sialidae	Haplosialis	afra	adult (female)
7346	Megaloptera	Martins et al.	2022a	Fig. 1A	5	4	extant		Corydalidae	Acanthacoridalis	orientalis	adult (male?)
7347	Megaloptera	Martins et al.	2022a	Fig. 1B	5	4	extant		Corydalidae	Neochauliodes	fraternus	adult
7348	Megaloptera	New & Theischinger	1993	Fig. 1B	2	4	extant		Corydalidae	Neochauliodes	sinensis	adult (male)
7349	Megaloptera	New & Theischinger	1993	Fig. 1c	2	4	extant		Corydalidae	Archichauliodes	sp.	adult (male)
7350	Megaloptera	New & Theischinger	1993	Fig. 2a	3	4	extant		Sialidae	Sialis	sp.	adult
7351	Megaloptera	New & Theischinger	1993	Fig. 3A	3	4	extant		Corydalidae	Corydalus	sp.	adult
7352	Megaloptera	New & Theischinger	1993	Fig. 28b	27	4	extant		Corydalidae	Chauliodes	sp.	adult
7353	Megaloptera	New & Theischinger	1993	Fig. 28e	27	4	extant		Sialidae	Sialis	sp.	adult
7354	Megaloptera	New & Theischinger	1993	Fig. 47b	44	4	extant		Sialidae	Sialis	lutaria	adult
7355	Megaloptera	Glorioso	1980	Fig. 1	87	4	extant		Corydalidae	?	?	adult
7356	Megaloptera	Glorioso	1980	Fig. 56	119	4	extant		Corydalidae	Protohermes	sp.	adult
7357	Megaloptera	Glorioso	1980	Fig. 57	121	4	extant		Corydalidae	Neurhermes	maculipennis	adult
7358	Megaloptera	Glorioso	1980	Fig. 58	123	4	extant		Corydalidae	Neuromus	testaceus	adult
7359	Megaloptera	Glorioso	1980	Fig. 59	125	4	extant		Corydalidae	Neoneuromus	sp.	adult
7360	Megaloptera	Glorioso	1980	Fig. 60	127	4	extant		Corydalidae	Acanthacorydalis	orientalis	adult
7361	Megaloptera	Glorioso	1980	Fig. 61	129	4	extant		Corydalidae	Platyneuromus	soror	adult
7362	Megaloptera	Glorioso	1980	Fig. 62	131	4	extant		Corydalidae	Chloronia	sp.	adult
7363	Megaloptera	Glorioso	1980	Fig. 63	133	4	extant		Corydalidae	Corydalus	cornotus	adult (male)
7364	Megaloptera	Piraonapicha et al.	2021	Fig. 2a	98	4	extant		Corydalidae	Nevromus	aspoeck	adult (male)
7365	Megaloptera	Piraonapicha et al.	2021	Fig. 2b	98	4	extant		Corydalidae	Nevromus	aspoeck	adult (female)
7366	Megaloptera	Piraonapicha et al.	2021	Fig. 12A, 16A	108; 112	4	extant		Corydalidae	Nevromus	jeenthongi	adult (male)
7367	Megaloptera	Piraonapicha et al.	2021	Fig. 12B	108	4	extant		Corydalidae	Nevromus	jeenthongi	adult (female)
7368	Megaloptera	Price et al.	2012	Fig. 5	32	4	extant		Sialidae	Leptosialis	africana	adult (male)
7369	Megaloptera	Price et al.	2012	Fig. 6	32	4	extant		Sialidae	Leptosialis	africana	adult (female)
7370	Megaloptera	Ardila-Camacho & Contreras-Ramos	2018a	Fig. 1B	302	4	extant		Corydalidae	Chloronia	bogotana	adult
7371	Megaloptera	Ardila-Camacho & Contreras-Ramos	2018a	Fig. 1c	302	4	extant		Corydalidae	Chloronia	marthae	adult
7372	Megaloptera	Ardila-Camacho & Contreras-Ramos	2018a	Fig. 1d	302	4	extant		Corydalidae	Corydalus	affinis	adult (male?)
7373	Megaloptera	Ardila-Camacho & Contreras-Ramos	2018a	Fig. 1e	302	4	extant		Corydalidae	Corydalus	armatus	adult (male?)
7374	Megaloptera	Ardila-Camacho & Contreras-Ramos	2018a	Fig. 1f	302	4	extant		Corydalidae	Corydalus	batesii	adult (male?)
7375	Megaloptera	Ardila-Camacho & Contreras-Ramos	2018a	Fig. 2a	307	4	extant		Corydalidae	Corydalus	clauseni	adult (male)
7376	Megaloptera	Ardila-Camacho & Contreras-Ramos	2018a	Fig. 2b	307	4	extant		Corydalidae	Corydalus	colombianus	adult (male)
7377	Megaloptera	Ardila-Camacho & Contreras-Ramos	2018a	Fig. 2c	307	4	extant		Corydalidae	Corydalus	flavicornis	adult (male?)
7378	Megaloptera	Ardila-Camacho & Contreras-Ramos	2018a	Fig. 2d	307	4	extant		Corydalidae	Corydalus	muzoensis	adult (male)
7379	Megaloptera	Ardila-Camacho & Contreras-Ramos	2018a	Fig. 2e	307	4	extant		Corydalidae	Corydalus	nubilus	adult (male?)
7380	Megaloptera	Ardila-Camacho & Contreras-Ramos	2018a	Fig. 2f	307	4	extant		Corydalidae	Corydalus	peruvianus	adult (male?)
7381	Megaloptera	Ardila-Camacho & Contreras-Ramos	2018a	Fig. 6a, b	325	4	extant		Corydalidae	Corydalus	liui	adult (male)
7382	Megaloptera	Ardila-Camacho & Contreras-Ramos	2018a	Fig. 6c, d, e	325	4	extant		Corydalidae	Corydalus	liui	adult (female)
7383	Megaloptera	Ardila-Camacho & Contreras-Ramos	2018a	Fig. 9a	328	4	extant		Corydalidae	Corydalus	clavijoi	adult (male)
7384	Megaloptera	Ardila-Camacho & Contreras-Ramos	2018a	Fig. 12e	336	4	extant		Corydalidae	Corydalus	sophiae	adult (male)
7385	Megaloptera	Ardila-Camacho & Contreras-Ramos	2018a	Fig. 14b	344	4	extant		Corydalidae	Corydalus	peruvianus	adult (female)
7386	Megaloptera	Ardila-Camacho & Contreras-Ramos	2018a	Fig. 14b	344	4	extant		Corydalidae	Corydalus	peruvianus	adult (female)
7387	Megaloptera	Contreras-Ramos & Rosas	2014	Fig.1A	261	4	extant		Corydalidae	Chloronia	mexicana	adult (female)
7388	Megaloptera	Contreras-Ramos & Rosas	2014	Fig. 1B	261	4	extant		Corydalidae	Corydalus	luteus	adult (male)
7389	Megaloptera	Contreras-Ramos & Rosas	2014	Fig. 1c	261	4	extant		Corydalidae	Platyneuromus	honduranus	adult
7390	Megaloptera	Martins et al.	2022b	Fig. 1A, 2A	342; 343	4	extant		Corydalidae	Corydalus	ralphi	adult (male)
7391	Megaloptera	Martins et al.	2022b	Fig. 1B, 2B	342; 343	4	extant		Corydalidae	Corydalus	wanningeri	adult (male)
7392	Megaloptera	Martins et al.	2022b	Fig. 1C, 2C	342; 343	4	extant		Corydalidae	Corydalus	ralphi	adult (female)
7393	Megaloptera	Martins et al.	2022b	Fig. 1D, 2D	342; 343	4	extant		Corydalidae	Corydalus	wanningeri	adult (female)
7394	Megaloptera	Villagomez & Contreras-Ramos	2017	Fig. 1.4	288	4	extant		Corydalidae	Platyneuromus	soror	adult
7395	Megaloptera	Villagomez & Contreras-Ramos	2017	Fig. 1.6	288	4	extant		Corydalidae	Corydalus	magnus	adult (female)
7396	Megaloptera	Villagomez & Contreras-Ramos	2017	Fig. 1.7	288	4	extant		Corydalidae	Corydalus	magnus	adult (male)
7397	Megaloptera	Azam	1969	Fig. 8	22	4	extant		Sialidae	Sialis	rotunda	adult
7398	Megaloptera	Ardila-Camacho et al.	2021	Fig. 1A, 2A	25; 26	4	extant		Sialidae	Caribesialis	bifasciata	adult (male)
7399	Megaloptera	Ardila-Camacho et al.	2021	Fig. 1B	25	4	extant		Sialidae	Caribesialis	bifasciata	adult (female)
7400	Megaloptera	Ardila-Camacho et al.	2021	Fig. 9a	35	4	extant		Sialidae	Ilyobius	bimaculatus	adult (female)
7401	Megaloptera	Ardila-Camacho et al.	2021	Fig. 12A, B	39	4	extant		Sialidae	Ilyobius	nigrocephalus	adult (male)
7402	Megaloptera	Liu et al.	2009	Fig. 2	67	4	extant		Sialidae	Sialis	navasi	adult (male)
7403	Megaloptera	Contreras-Ramos	2008	Fig. 1	809	4	extant		Sialidae	Protosialis	bifasciata	adult
7404	Megaloptera	Contreras-Ramos	2008	Fig. 3	810	4	extant		Sialidae	Protosialis	chilensis	adult
7405	Megaloptera	Contreras-Ramos	2008	Fig. 8	811	4	extant		Sialidae	Protosialis	flammata	adult
7406	Megaloptera	Contreras-Ramos	2008	Fig. 12	812	4	extant		Sialidae	Protosialis	mexicana	adult
7407	Megaloptera	Contreras-Ramos	2006	Fig. 7	981	4	extant		Sialidae	Protosialis	ranchograndis	adult
7408	Megaloptera	Contreras-Ramos	2006	Fig. 8	981	4	extant		Sialidae	Protosialis	brasiliensis	adult
7409	Megaloptera	Piraonapicha et al.	2020	Fig. 3A (B)	240	4	extant		Sialidae	Indosialis	bannaensis	adult (male)
7410	Megaloptera	Piraonapicha et al.	2020	Fig. 3C	240	4	extant		Sialidae	Indosialis	bannaensis	adult (female)
7411	Megaloptera	Piraonapicha et al.	2020	Fig. 10B, 12A, B	246; 247	4	extant		Sialidae	Indosialis	siamensis	adult (male)
7412	Megaloptera	Piraonapicha et al.	2020	Fig. 12C	247	4	extant		Sialidae	Indosialis	siamensis	adult (female)
7413	Megaloptera	Jiang et al.	2022	Fig. 1	376	4	extant		Corydalidae	Acanthacoridalis	asiatica	adult (male?)
7414	Megaloptera	Yu et al.	2023	Fig. 1e	2	4	extant		Corydalidae	Acanthacoridalis	orientalis	adult (male?)
7415	Megaloptera	Mendes et al.	2022	Fig. 2A, C	350	4	extant		Sialidae	Ilyobius	erebus	adult (male)
7416	Megaloptera	Mendes	2022	Fig. 8B	43	4	extant		Sialidae	Ilyobius	sp.	adult (male)
7417	Megaloptera	Mendes	2022	Fig. 15A	58	4	extant		Sialidae	Ilyobius	sp.	adult (female)
7418	Megaloptera	Mendes	2022	Fig. 21A	69	4	extant		Sialidae	Ilyobius	sp.	adult (male)
7419	Megaloptera	Mendes	2022	Fig. 27A	80	4	extant		Sialidae	Ilyobius	nubilus	adult (female)
7420	Megaloptera	Mendes	2022	Fig. 36A	94	4	extant		Sialidae	Ilyobius	brasiliensis	adult
7421	Megaloptera	Mahama et al.	2018	Fig. 3A, C	671	4	extant		Corydalidae	Neochauliodes	punctatolosus	adult (male)
7422	Megaloptera	Mahama et al.	2018	Fig. 3B, D	671	4	extant		Corydalidae	Neochauliodes	punctatolosus	adult (female)
7423	Megaloptera	Pereira	2019	Fig. 9a	19	4	extant		Sialidae	Ilyobius	sp.	adult (male)
7424	Megaloptera	Pereira	2019	Fig. 11A, B, E	31	4	extant		Sialidae	Ilyobius	dactylus	adult (male)
7425	Megaloptera	Pereira	2019	Fig. 20A, B, E	47	4	extant		Sialidae	Ilyobius	eligmus	adult (male)
7426	Megaloptera	Pereira	2019	Fig. 30A, B, 31A	65	4	extant		Sialidae	Ilyobius	ithyus	adult (male)
7427	Megaloptera	Pereira	2019	Fig. 40A, B	83	4	extant		Sialidae	Ilyobius	kolobosus	adult (male)
7428	Megaloptera	Pereira	2019	Fig. 49A, B	98	4	extant		Sialidae	Ilyobius	kyathus	adult (male)
7429	Megaloptera	Pereira	2019	Fig. 59A, 60A	115	4	extant		Sialidae	Ilyobius	rachius	adult (male)
7430	Megaloptera	Pereira	2019	Fig. 68B	131	4	extant		Sialidae	Ilyobius	flammatus	adult (male)
7431	Megaloptera	Pereira	2019	Fig. 70A, B, E	133	4	extant		Sialidae	Ilyobius	flammatus	adult (female)
7432	Megaloptera	Pereira	2019	Fig. 81A, B, E	152	4	extant		Sialidae	Ilyobius	hauseri	adult (male)
7433	Megaloptera	Ross & Frison	1937	Fig. 1	58	4	extant		Sialidae	Sialis	mohri	adult
7434	Megaloptera	Liu et al.	2015a	Fig. 5A	27	4	extant		Sialidae	Austrosialis	maxmouldsi	adult (male)
7435	Megaloptera	Liu et al.	2015a	Fig. 5B	27	4	extant		Sialidae	Stenosialis	australiensis	adult (male)
7436	Megaloptera	Liu et al.	2015a	Fig. 5C	27	4	extant		Sialidae	Leptosialis	africana	adult (male)
7437	Megaloptera	Liu et al.	2015a	Fig. 5D, 7A	27; 28	4	extant		Sialidae	Ilyobius	mexicana	adult (male)
7438	Megaloptera	Liu et al.	2015a	Fig. 5E	27	4	extant		Sialidae	Haplosialis	afra	adult (male)
7439	Megaloptera	Liu et al.	2015a	Fig. 5F	27	4	extant		Sialidae	Indosialis	bannaensis	adult (male)
7440	Megaloptera	Liu et al.	2015a	Fig. 5G	27	4	extant		Sialidae	Protosialis	americana	adult (male)
7441	Megaloptera	Liu et al.	2015a	Fig. 5H, 7F	27; 28	4	extant		Sialidae	Sialis	kumejimae	adult (male)
7442	Megaloptera	Liu et al.	2015a	Fig. 5I	27	4	extant		Sialidae	Sialis	navasi	adult (male)
7443	Megaloptera	Liu et al.	2015a	Fig. 7B	28	4	extant		Sialidae	Ilyobius	mexicana	adult (female)
7444	Megaloptera	Liu et al.	2015a	Fig. 7C	28	4	extant		Sialidae	Indosialis	minora	adult (male)
7445	Megaloptera	Liu et al.	2015a	Fig. 7D	28	4	extant		Sialidae	Protosialis	glabella	adult (male)
7446	Megaloptera	Liu et al.	2015a	Fig. 7E	28	4	extant		Sialidae	Sialis	kunmingensis	adult (male)
7447	Megaloptera	Liu et al.	2015a	Fig. 7G	28	4	extant		Sialidae	Sialis	kumejimae	adult (female)
7448	Megaloptera	Liu et al.	2015a	Fig. 7H	28	4	extant		Sialidae	Sialis	melania	adult (male)
7449	Megaloptera	Liu et al.	2015a	Fig. 7I	28	4	extant		Sialidae	Sialis	melania	adult (female)
7450	Megaloptera	Alvarez et al.	2022	Fig. 1A (left)	14	4	extant		Corydalidae	Platyneuromus	soror	adult (male)
7451	Megaloptera	Alvarez et al.	2022	Fig. 1A (right)	14	4	extant		Corydalidae	Platyneuromus	soror	adult (female)
7452	Megaloptera	Alvarez et al.	2022	Fig. 1B (left)	14	4	extant		Corydalidae	Corydalus	magnus	adult (male)
7453	Megaloptera	Alvarez et al.	2022	Fig. 1B (right)	14	4	extant		Corydalidae	Corydalus	magnus	adult (female)
7454	Megaloptera	Martins et al.	2024	Fig. 1f	5	4	extant		Corydalidae	Chloronia	corripienes	adult
7455	Megaloptera	Martins et al.	2024	Fig. 1G	5	4	extant		Corydalidae	Corydalus	diasi	adult (female)
7456	Megaloptera	Liu et al.	2015b	Fig. 5	58	4	extant		Sialidae	Ilyobius	curvata	adult (male)
7457	Megaloptera	Liu et al.	2015b	Fig. 12	60	4	extant		Sialidae	Ilyobius	nubila	adult (female)
7500	Megaloptera fossil	Wichard & Weitschat	1996									larva ?
7501	Megaloptera fossil	Illies	1967									larva ?
7502	Megaloptera fossil	Ponomarenko	1976			1						larva ?
7503	Megaloptera fossil	Ponomarenko	1976			1						larva ?
7504	Megaloptera fossil	Wichard & Weitschat	2004									larva ?
7505	Megaloptera fossil	Wichard et al.	2009									larva ?
7506	Megaloptera fossil	Wang & Zhang	2010	fig. 1	p. 775		Jurassic (Daohugou, China)			Jurochauliodes	ponomarenkoi	larva ?
7507	Megaloptera fossil	Ponomarenko	2012	fig. 1	p. 380		Jurassic (Shar-Teg, southwestern Mongolia)			Sharasialis	fusiformis	larva ?
7508	Megaloptera fossil	Liu et al.	2012									larva ?
7509	Megaloptera fossil	Gröhn	2015									larva ?
7510	Megaloptera fossil	Zhao et al.	2019									larva ?
7511	Megaloptera fossil	Baranov et al.	2022	fig. 3A	p. 94	3		OU45249		?	?	larva ?
7512	Megaloptera fossil	Baranov et al.	2022	fig. 4A	p. 95	2		PED 0466		?	?	larva ?
7513	Megaloptera fossil	Baranov et al.	2022	fig. 5A	p. 96	1		SNSB-BSPG 2020 XCIII 16, formerly BUB 2199		?	?	larva ?
7514	Megaloptera fossil	Baranov et al.	2022	fig. 6A	p. 97	1		PED 0346		?	?	larva ?
7515	Megaloptera fossil	Baranov et al.	2022	fig. 7A	p. 98	1		PED 0335		?	?	larva ?
7516	Megaloptera fossil	Baranov et al.	2022	fig. 8A	p. 99	1		SNSB-BSPG 2021 XII 5, formerly BUB 3190		?	?	larva ?
7517	Megaloptera fossil	Baranov et al.	2022	fig. 8C	p. 99	1		SNSB-BSPG 2021 XII 6, formerly BUB 3356		?	?	larva ?
7518	Megaloptera fossil	Baranov et al.	2022	fig. 9A	p. 100	2		Jonas Damzen		?	?	larva ?
7519	Megaloptera fossil	Baranov et al.	2022	fig. 9B	p. 100	2		Jonas Damzen		?	?	larva ?
7520	Megaloptera fossil	Baranov et al.	2022	fig. 9C	p. 100	2		Jonas Damzen		?	?	larva ?
7521	Megaloptera-like fossil	Prokin & Bashkuev	2023									larva
7522	Megaloptera-like fossil	Stahlecker et al.	this paper	Fig. 5		1	Kachin	PED 1556				larva ?
7523	Megaloptera-like fossil	Stahlecker et al.	this paper	Fig. 7		1	Kachin	PED 2821	Sialidae?		?	larva ?
7524	Megaloptera-like fossil	Stahlecker et al.	this paper	Fig. 4			Baltic	PED 0529				larva
7525	Megaloptera-like fossil	Stahlecker et al.	this paper	Fig. 8		1	Kachin	PED 4796	Hellgrammite			larva
7526	Megaloptera-like fossil	Prokin & Bashkuev	2021				Trias			Trialarva	coburgensis	larva
7527	Megaloptera-like fossil	Stahlecker et al.	this paper	Fig 6			Kachin	PED 1669				larva
7528	Megaloptera-like fossil	Nel	1991			3	Mio/Plicene (mont Charay, Privas, Ardèche, France)	IPM-R.54237	Sialidae	Incertae?	sedis?	larva
7529	Megaloptera-like fossil	Stahlecker et al.	this paper	Fig. 9		1	Kachin	BUB 5274	Sialidae?			larva
7530	Megaloptera-like fossil	Prokin et al.	2019				Perm (Kargala)			Kargalarva	permosialis	larva
7531	Megaloptera-like fossil	Stahlecker et al.	this paper	Fig. 1A-D			Gres a Voltzia	SMNS-P-75650-1 (Grauvogelsammlung)				larva	149c_not_Diptera_larve
7532	Megaloptera-like fossil	Stahlecker et al.	this paper	Fig. 1E, F			Gres a Voltzia	SMNS-P-75650-2 (Grauvogelsammlung)				larva	149_not_Diptera
7533	Megaloptera-like fossil	Stahlecker et al.	this paper	Fig. 2A			Gres a Voltzia	SMNS-P-75650-3 (Grauvogelsammlung)				larva	149_III_AA_Megaloptera
7534	Megaloptera-like fossil	Stahlecker et al.	this paper	Fig. 2B			Gres a Voltzia	SMNS-P-75650-4 (Grauvogelsammlung)				larva	149_III_Aa_Megaloptera
7535	Megaloptera-like fossil	Stahlecker et al.	this paper	Fig. 2C, D			Gres a Voltzia	SMNS-P-75650-5 (Grauvogelsammlung)				larva	149_Megaloptera
7536	Megaloptera-like fossil	Stahlecker et al.	this paper	Fig. 2E, F			Gres a Voltzia	SMNS-P-75650-6 (Grauvogelsammlung)				larva	9449_233_8
7537	Megaloptera-like fossil	Stahlecker et al.	this paper	Fig. 2G			Gres a Voltzia	SMNS-P-75650-7 (Grauvogelsammlung)				larva	No#9_Megaloptera
7538	Megaloptera-like fossil	Stahlecker et al.	this paper	Fig. 3A			Gres a Voltzia	SMNS-P-75650-8 (Grauvogelsammlung)				larva	9357
7539	Megaloptera-like fossil	Stahlecker et al.	this paper	Fig. 3B			Gres a Voltzia	SMNS-P-75650-9 (Grauvogelsammlung)				larva	149b_not_Diptera
7540	Megaloptera-like fossil	Stahlecker et al.	this paper	Fig. 3C, D			Gres a Voltzia	SMNS-P-75650-10 (Grauvogelsammlung)				larva	9047_317
7700	Megaloptera	Martins et al.	2024	Fig. 1K	5	1	stone fossil (brasilian)					adult
7701	Megaloptera	Martins et al.	2024	Fig. 1L	5	1	stone fossil (brasilian)					adult
7702	Megaloptera	Wichard & Engel	2006	Fig. 2, 4	4; 5	2	Baltic		Sialidae	Sialis (Protosialis)	voigt	adult (female)
7703	Megaloptera	Martins-Neto et al.	2007	Fig. 11.69B	339		Crato formation					adult
7704	Megaloptera	Martins-Neto et al.	2007	Fig. 11.69C	339		Crato formation					adult
7705	Megaloptera	Liu et al.	2012	Fig. 1A, B	3		Jurassic, Inner mongolia (Jiulongshan Formation, China)		Corydalidae	Eochauliodes	striolatus	adult
7706	Megaloptera	Liu et al.	2012	Fig. 2A, B	5		Jurassic, Inner mongolia (Jiulongshan Formation, China)		Corydalidae	Jurochauliodes	ponomarenkoi	adult
7708	Megaloptera	Liu et al.	2017	Fig. 1A	174	1	Kachin		Sialidae	Haplosialodes	liui	adult (female)
7709	Megaloptera	Huang et al.	2016	Fig. 1A	9	1	Kachin		Sialidae	Haplosialodes	liui	adult (male)
7710	Megaloptera	Wichard	1997	Fig. 2	201	2	Baltic		Sialidae	Sialis	groehni	adult (male)
7711	Megaloptera	Weitschat & Wichard	2002	Pl. 51C	141	2	Baltic		Sialidae	Sialis	baltica	adult (male)
7712	Megaloptera	Wichard & Weitschat	2004	Fig. p. 131	131	2	Baltic		Corydalidae	Chauliodes	carsteni	adult (female)
7713	Megaloptera	Wichard et al.	2009	Fig. 06.03C	77	2	Baltic		Corydalidae	Chauliodes	sp.	adult
7714	Megaloptera	Weitschat & Wichard	2010	Fig. 11C	98	2	Baltic		Sialidae	Sialis	herrlingi	adult
7715	Megaloptera	Stahlecker et al.	this paper	Fig. 10		1	Kachin	BUB 5196	Sialidae			adult
GR001	Gyrinidae	Arndt etal	1993	01		4						larva
GR002	Gyrinidae	Beutel and Roughley	1994	01		4						larva
GR003	Gyrinidae	Beutel and Roughley	1994	03		4						larva
GR004	Gyrinidae	Beutel and Roughley	1994	05		4						larva
GR005	Gyrinidae	Beutel and Roughley	1994	07		4						larva
GR006	Gyrinidae	Beutel and Roughley	1994	09		4						larva
GR007	Gyrinidae	Beutel and Roughley	1994	11		4						larva
GR008	Gyrinidae	Beutel and Roughley	1994	13		4						larva
GR009	Gyrinidae	Lawrence etal	1995			4						larva
GR010	Gyrinidae	Gerber and Gabriel	2002			4						larva
GR011	Gyrinidae	Weitschad and Wichard	2002	pl 59h		2	Baltic					larva
GR012	Gyrinidae	Archangelsky and Michat	2007	14		4						larva
GR013	Gyrinidae	Cooper etal	2009	01		4						larva
GR014	Gyrinidae	White	2009	14		4						larva
GR015	Gyrinidae	Wichard etal	2009	8.2a		2	Baltic					larva
GR016	Gyrinidae	Hanson etal	2010			4						larva
GR017	Gyrinidae	Michat etal	2010	01		4						larva
GR018	Gyrinidae	Lawrence etal	2011	71A		4						larva
GR019	Gyrinidae	Segura etal	2011	04		4						larva
GR020	Gyrinidae	Komatsu and Kobayashi	2012	12A		4						larva
GR021	Gyrinidae	Lin and Strausfeld	2013	3A		4						larva
GR022	Gyrinidae	Michat and Archangelsky	2014	01		4						larva
GR023	Gyrinidae	Gröhn	2015	1380		2	Baltic					larva
GR024	Gyrinidae	Gröhn	2015	2519		2	Baltic					larva
GR025	Gyrinidae	Yee and Kehl	2015	39		4						larva
GR026	Gyrinidae	Michat etal	2016	01		4						larva
GR027	Gyrinidae	Michat and Gustafson	2016	3F		4						larva
GR028	Gyrinidae	Michat etal	2017	16		4						larva
GR029	Gyrinidae	Zhang	2017			1	Kachin					larva
GR030	Gyrinidae	Zhao etal	2019	1A		1	Kachin					larva
GR031	Gyrinidae	Colpani etal	2020	11		4						larva
GR032	Gyrinidae	Colpani etal	2020	12		4						larva
GR033	Gyrinidae	Colpani etal	2020	13		4						larva
GR034	Gyrinidae	Gustafson etal	2020	07		1						larva
GR035	Gyrinidae	aquatax_ca				4						larva
GR036	Gyrinidae	Bugguide 290244 Tim Loh				4						larva
GR037	Gyrinidae	Bugguide 1432827 metrioptera a				4						larva
GR038	Gyrinidae	cfb unh edu				4						larva
GR039	Gyrinidae	iowa dnr				4						larva
GR040	Gyrinidae	jungledragon				4						larva
GR041	Gyrinidae	lancareresearch				4						larva
GR042	Gyrinidae	macroinvertebrates		left		4						larva
GR043	Gyrinidae	macroinvertebrates		right		4						larva
GR044	Gyrinidae	mdfrc				4						larva
GR045	Gyrinidae	Midge-cfans				4						larva
GR046	Gyrinidae	niwa co				4						larva
GR047	Gyrinidae	Xia et al.	2015	lower figure	p. 85	1	Kachin					larva
GR048	Gyrinidae	Stahlecker et al.	this paper	Fig. 11		1	Kachin	BUB 5220				larva
